# Supplementary material for: Lactic Acid-Based Natural Deep Eutectic Solvents to Extract Bioactives from Marine By-Products
Source: Molecules. 2022 Jul 7;27(14):4356. doi: 10.3390/molecules27144356 (PMC9319700; doi:10.3390/molecules27144356)
Supplement: Supplementary file 1 [file molecules-27-04356-s001.zip]

Archive with 1 entries (1 files):
- molecules-1803076-supplementary.pdf
